# Supplementary material for: Neurodegeneration as Ecosystem Failure: A New Paradigm for Prevention and Treatment
Source: Int J Mol Sci. 2025 Nov 20;26(22):11207. doi: 10.3390/ijms262211207 (PMC12652886; doi:10.3390/ijms262211207)
Supplement: Supplementary file 1 [file ijms-26-11207-s001.zip]

Archive with 1 entries (1 files):
- ijms-3890716-supplementary.pdf
